# Supplementary material for: Size-Controllable Synthesis of Monodisperse Magnetite Microparticles Leading to Magnetically Tunable Colloidal Crystals
Source: Materials (Basel). 2022 Jul 15;15(14):4943. doi: 10.3390/ma15144943 (PMC9323182; doi:10.3390/ma15144943)
Supplement: Supplementary file 1 [file materials-15-04943-s001.zip]

Archive with 2 entries (2 files):
- materials-1784052-Video S1.mp4
- materials-1784052-supplementary.pdf
